# Supplementary material for: Paleoenvironmental changes in the coastal zone of the northwest South China Sea during the last 13 kyr
Source: Sci Rep. 2023 Aug 19;13:13540. doi: 10.1038/s41598-023-40721-5 (PMC10439964; doi:10.1038/s41598-023-40721-5)
Supplement: Supplementary file 1 — Supplementary Information. [file 41598_2023_40721_MOESM1_ESM.xlsx]

## Sheet: Sheet1
depth（m）	age(kyr BP)	mean size Mz（φ）	median size Φ50（φ）	sorting coefficient δi（φ）	skewness Ski	kurtosis Kg	illite	smectite	kaolinite	chlorite	illite crystallinity	illite chemical index	SiO2	Al2O3	Fe2O3	CaO	MgO	Na2O	K2O	TiO2	P2O5	MnO	Cr	Co	Ni	Cu	Zn	Nb	Ta	Hf	Zr	Ce
0.33	0.0416	1.996	1.93	1.06582	0.301921	1.69365	60	0	21	19	0.1935	0.304943	82.7898	8.349	0.621	0.845	0.244	1.285	4.849	0.1563	0.0273	0.0516	9.4	1.22	2.935	10.42	14.0614	6.497	0.635	1.75714	59.09	22.8
0.86	0.156	2.047	1.964	1.10399	0.348297	1.84346	73	0	11	16	0.188	0.250672	83.9285	7.672	0.639	0.83	0.193	1.186	4.61	0.16	0.0254	0.0546	4.638	1.344	3.241	9.724	11.7776	7.729	0.536	1.7181	55.67	24.34
1.27	0.244	1.93467	1.868	1.14755	0.31078	1.79384	81	0	10	9	0.208	0.252473	83.9442	7.577	0.614	0.907	0.212	1.154	4.607	0.1571	0.0262	0.0542	3.33	1.314	4.275	10.36	13.7786	7.279	0.457	1.44	51.34	24.24
1.73	0.342	1.989	1.913	1.12948	0.295225	1.63319	88	0	6	6	0.1985	0.268421	84.1064	7.489	0.627	0.929	0.202	1.165	4.511	0.1598	0.0255	0.0557	9.512	1.465	1.662	11.4	16.5517	7.777	0.542	1.72952	58.9	24.35
2.15	0.433	2.17	2.031	1.24272	0.400381	1.89701	93	0	4	3	0.188	0.27732	83.1425	8.171	0.603	0.9	0.19	1.217	4.87	0.132	0.0252	0.0521	3.814	1.263	2.733	12.46	14.0396	5.817	0.345	1.30476	47.14	23.97
2.55	0.52	2.166	2.031	1.25145	0.401686	1.94357	65	0	17	18	0.1735	0.408823	83.4856	7.787	0.62	0.999	0.205	1.274	4.621	0.141	0.025	0.0547	5.173	1.305	3.22	11.73	14.4637	7.4	0.623	1.44952	56.43	23.84
2.95	0.628	2.21033	2.035	1.29647	0.427411	1.90803	60	0	23	17	0.1965	0.303984	83.3098	8.087	0.632	0.947	0.185	1.156	4.815	0.1367	0.025	0.0525	5.648	1.413	3.091	8.007	13.3328	6.762	0.582	1.58952	62.33	22.7
3.35	0.763	2.62733	2.161	1.69645	0.551064	1.80773	87	0	6	7	0.212	0.190851	84.5558	6.942	0.624	1.507	0.21	1.142	4.083	0.1243	0.0272	0.056	6.303	1.342	1.981	14.45	14.4202	5.241	0.548	1.54286	51.9	21.75
3.75	0.897	2.16	2.029	1.21058	0.390042	1.86815	83	0	11	6	0.1825	0.240994	84.0047	7.263	0.614	1.346	0.216	1.238	4.326	0.1244	0.0264	0.0557	6.777	1.307	1.967	10.87	15.2359	6.026	0.404	1.55048	47.22	22.46
4.15	1.03	2.08367	2.02	1.09328	0.329713	1.88655	81	0	9	10	0.1765	0.637987	82.7464	8.169	0.914	1.229	0.302	1.243	4.381	0.2157	0.0295	0.0436	8.78	2.296	4.58	8.79	22.9571	10.03	0.874	2.35143	84.3911	27.94
4.55	1.17	2.063	1.997	1.09983	0.335625	1.90266	86	0	9	5	0.1945	0.20427	83.0214	7.931	0.861	1.309	0.295	1.249	4.32	0.198	0.0298	0.0471	20.13	3.022	7.505	31.77	35.6156	12.44	0.813	3.51905	94.9084	28.72
4.95	1.3	1.92533	1.922	2.65042	0.128042	1.27551	60	0	19	21	0.207	0.158101	84.6555	7.232	0.727	1.182	0.224	1.077	4.035	0.1733	0.0268	0.0444	3.527	1.523	3.258	10.44	17.661	6.956	0.349	1.8781	67.8638	23.27
5.4	1.45	4.697	4.415	2.64085	0.166079	0.655329	47.5979	16.4021	19	17	0.2085	0.15325	78.1022	10.104	1.951	1.905	0.903	1.467	3.952	0.3913	0.0462	0.0425	22.19	4.808	9.727	14.54	41.8579	12.81	1.228	4.18381	118.663	46.28
5.8	1.59	7.00867	6.958	1.41761	0.05829	0.954221	43	25	18	14	0.225	0.037228	66.1479	15.167	5.355	4.342	2.484	1.313	2.759	0.8074	0.0954	0.0981	73.67	13.11	28.93	24.18	103.28	19.56	1.517	3.26762	203.986	101.6
6.55	1.84	4.172	3.252	2.57036	0.477655	0.670277	52.3514	8.64865	21	18	0.18	0.058036	78.6302	9.812	1.935	1.931	0.81	1.392	3.966	0.4103	0.043	0.0439	18.95	4.474	9.889	10.13	35.9963	13.73	0.98	5.94667	148.822	52.41
6.95	2	4.72933	4.529	2.63623	0.129341	0.656747	44.8043	21.1957	19	15	0.218	0.033118	76.2525	11.106	2.329	2.131	1.114	1.458	3.787	0.4732	0.0511	0.0423	26.34	5.38	13.95	12.23	44.0981	15.02	0.998	4.06381	146.409	57.44
7.54	2.31	2.26867	2.072	1.40282	0.457375	2.11493	60.6061	19.3939	11	9	0.1785	0.625849	80.075	9.64	1.314	1.144	0.59	1.519	4.448	0.3171	0.0359	0.026	16.52	3.847	7.985	16.02	35.7679	12.39	0.76	2.33429	86.1458	34.82
7.98	2.55	3.342	2.431	2.24719	0.593576	0.978686	73.2197	5.78035	11	10	0.1785	0.388116	80.6179	9.538	1.356	1.195	0.518	1.235	4.463	0.3519	0.035	0.032	16.61	3.526	9.212	16.8	34.8109	14.61	0.955	2.8619	110.218	44.2
8.42	2.78	3.17533	2.312	2.15562	0.608193	1.1655	66.7193	12.2807	11	10	0.1595	0.522846	80.4261	9.551	1.256	1.214	0.556	1.316	4.531	0.2755	0.0367	0.0379	20.37	3.953	8.225	20.78	41.3359	11.2	1.19	2.34571	72.3274	32.98
8.86	3.01	4.037	3.236	2.51748	0.451569	0.742705	84	0	10	6	0.175	0.891986	81.9489	8.843	1.043	1.165	0.414	1.16	4.357	0.2426	0.0409	0.0353	11.81	2.943	4.218	17.66	23.2725	8.517	1.65	1.94286	60.2088	34.88
9.6	3.4	5.19433	5.538	2.52058	-0.129397	0.71127	66.8539	33.1461	0	0	0.2245	0.044007	79.6648	9.923	1.668	1.553	0.781	1.186	3.962	0.3286	0.0431	0.0356	26.65	4.484	12.13	13.52	38.5845	12.7	1.073	2.88571	100.732	45.59
10	3.61	6.788	6.753	1.58628	0.00645786	1.03097	71.4286	28.5714	0	0	0.195	0.071985	68.4782	14.413	4.697	3.699	2.144	1.28	3.003	0.7232	0.0773	0.0742	63.76	11.5	27.19	16.42	90.0559	17.66	1.336	5.69143	167.5	102
10.4	3.82	2.95767	2.126	2.24136	0.559645	1.43582	79.1411	20.8589	0	0	0.205	0.100666	81.5301	8.592	1.403	1.557	0.492	1.163	4.086	0.3192	0.0352	0.0425	12.36	2.932	5.934	9.338	28.8405	10.34	0.367	3.13333	100	47.65
10.8	4.03	6.017	6.309	2.244	-0.181268	1.0715	42.4706	23.5294	19	15	0.1885	0.030464	72.3855	12.721	3.522	3.409	1.696	1.214	3.257	0.5926	0.078	0.0587	49.25	8.356	20.28	12.89	72.5689	14.99	0.895	4.25143	150.8	74.08
11.2	4.29	6.995	6.969	1.46665	0.019924	0.990301	41.4783	31.5217	16	11	0.191	0.02735	67.733	14.89	4.806	3.871	2.269	1.234	3.016	0.7382	0.087	0.083	62.76	11.59	26.09	12.59	86.826	18.8	2.066	5.67905	173.5	98.53
11.6	4.6	3.76267	2.525	2.60995	0.629507	0.719894	64	0	30	6	0.1925	0.168858	84.0278	8.124	0.786	0.779	0.302	1.153	3.795	0.2318	0.0264	0.0243	9.751	2.088	4.317	11.09	21.8805	11.15	0.757	2.74095	90.26	34.09
12	4.91	6.461	6.495	1.911	-0.0848553	1.14029	65.0273	34.9727	0	0	0.2085	0.209516	73.3517	12.674	3.259	2.866	1.581	1.186	3.326	0.5576	0.0645	0.0563	37.95	7.701	15.54	16.38	53.8421	14.7	1.162	4.84857	141.2	77.46
12.4	5.22	6.996	6.969	1.49457	0.031016	0.966084	40.0541	25.9459	19	15	0.2195	0.193292	68.9736	14.251	4.623	3.816	2.106	1.195	2.954	0.7177	0.0861	0.0749	60.68	10.98	21.69	15.93	83.7701	17.52	1.542	5.54667	171.7	97.51
12.8	5.53	7.17667	7.161	1.40589	0.0227289	0.970598	42.5676	32.4324	14	11	0.1805	0.275154	66.0836	15.38	5.486	4.108	2.471	1.302	2.766	0.8108	0.0967	0.0992	86.09	13.48	35.12	19.15	102.203	21.14	2.503	6.10286	194.9	108.2
13.2	5.84	5.08967	5.435	2.67785	-0.118361	0.654108	47.9563	24.0437	15	13	0.1995	0.174897	79.7699	9.99	1.674	1.541	0.782	1.122	4.016	0.3067	0.0417	0.0367	20.79	4.388	9.716	13.76	37.1707	11.36	1.163	3.05524	106	43.7
13.7	6.28	6.81233	6.765	1.55403	0.0217961	1.03778	44.2043	32.7957	13	10	0.199	0.288806	70.1995	13.997	4.322	3.4	1.976	1.089	3.103	0.673	0.0783	0.0702	58.9	10.36	23.56	16.54	78.0499	17.71	2.069	5.19714	185.4	83.28
14.06	6.71	6.749	6.67	1.51793	0.0755638	0.985497	58.4699	41.5301	0	0	0.2225	0.213848	70.1714	13.82	4.269	3.695	1.973	1.117	3.018	0.6742	0.0809	0.0761	62.56	11.11	24.01	7.785	55.75	17.93	3	5.427	150.7	88.6
14.4	7.12	6.92767	6.874	1.45658	0.0653325	0.952467	52.2222	47.7778	0	0	0.1965	0.235686	67.4173	14.811	5.211	4.368	2.317	1.091	2.709	0.7788	0.0837	0.0827	77.22	13.78	27.67	4.449	69.19	17.72	2.521	5.4486	165.6	92.76
14.8	7.6	6.96133	6.902	1.44111	0.0669802	0.970254	43.5652	30.4348	14	12	0.2145	0.183072	68.7773	14.401	4.793	3.86	2.156	1.084	2.885	0.7252	0.0834	0.0897	59.7	11.24	23.47	4.799	54.13	16.72	2.162	5.68512	174.4	99.7
15.2	8.08	6.857	6.786	1.4761	0.079793	0.95741	42.3243	35.6757	12	10	0.1945	0.305565	67.382	15.141	5.214	4.109	2.312	1.017	2.83	0.7789	0.0896	0.086	70.63	11.79	28.04	19.36	67.33	16.73	2.257	5.26716	177.4	99.96
15.4	8.33	3.81533	3.013	2.41893	0.469364	0.732263	59.5506	40.4494	0	0	0.1805	0.215018	79.0039	10.13	1.883	2.131	0.907	1.03	3.828	0.332	0.0488	0.0509	32.79	5.47	12.49	19.77	40.09	11.55	1.654	3.3426	106.5	44.06
15.7	8.68	6.70833	6.646	1.64431	-0.000158159	1.09245	44.3989	30.6011	14	11	0.18	0.195538	76.5102	10.181	2.801	4.299	1.309	0.756	2.804	0.4066	0.059	0.0447	44.83	8.162	16.25	24.35	40.44	11.83	1.308	3.86208	93.67	71
16	9	6.89233	7.295	2.02768	-0.280104	1.07713	64.0449	35.9551	0	0	0.194	0.430888	72.0589	16.242	4.115	0.487	1.088	0.89	3.811	0.7934	0.0557	0.0198	75.89	7.408	23.9	13.18	56.54	20.22	3.175	8.3754	223	79.58
16.5	9.5	7.06533	7.316	1.84464	-0.23184	1.12992	55.5556	44.4444	0	0	0.2655	0.260304	72.8422	15.861	3.81	0.423	1.081	0.88	3.7	0.7777	0.045	0.0211	86.84	8.654	26	23.8	65.53	21.67	3.268	9.94356	243	76.6
16.9	9.92	7.232	7.176	1.37559	0.0761461	0.917767	53.3333	46.6667	0	0	0.269	0.272052	68.0778	16.551	7.515	0.384	1.745	0.645	3.605	0.9933	0.0708	0.0508	109.4	22.28	43.46	9.504	100	20.37	3.868	7.98336	171	151.6
17.3	10.3	7.13167	7.08	1.40807	0.0688882	0.924732	51.8901	40.1099	5	3	0.2045	0.29376	69.1317	16.681	6.38	0.485	1.727	0.698	3.437	0.9847	0.0805	0.0481	120.1	16.99	41.99	15.53	103.2	21.87	4.158	7.84404	184.1	107
17.7	10.7	6.867	6.907	1.62447	-0.0521441	1.0193	49.3243	35.6757	9	6	0.1995	0.372906	71.6931	15.317	5.499	0.571	1.656	0.753	3.13	0.8499	0.1309	0.0519	85.55	14.57	29.59	20.6	73.96	17.66	3.919	6.80616	196.6	93.86
18.1	11.1	6.86567	7.071	1.79041	-0.157854	0.97224	49.1304	35.8696	9	6	0.1925	0.408018	71.4243	14.69	6.601	0.548	1.649	0.718	2.991	0.8424	0.1283	0.061	85.18	16.62	31.03	9.615	71.68	17.67	3.616	6.58044	183.6	84.47
18.5	11.6	7.02167	7.087	1.59388	-0.0729361	1.00756	48.1868	36.8132	9	6	0.1925	0.30922	70.9019	15.407	6.292	0.527	1.714	0.707	3.07	0.8863	0.0824	0.0701	89.94	17.77	29.71	8.691	75.26	17.93	3.11	6.71544	209.9	94.47
18.9	11.9	6.827	6.988	1.77034	-0.124047	0.974279	46.221	39.779	8	6	0.253	0.218951	72.0209	14.948	5.766	0.549	1.624	0.716	3.061	0.8271	0.079	0.0691	82.01	15.88	28.46	9.065	67.61	16.98	2.74	6.61932	192	87.18
19.3	12.1	7.128	7.21	1.58126	-0.0926505	1.02547	47.2174	34.7826	10	8	0.1795	0.369767	70.4252	15.733	6.17	0.684	1.777	0.668	3.17	0.8833	0.0768	0.0733	96.66	17.65	34.07	15.21	83.03	16.96	2.289	6.85476	203.5	99.41
19.7	12.4	7.06433	7.089	1.54433	-0.0400103	1.01559	50.8791	29.1209	11	9	0.1725	0.393692	70.5024	15.545	6.088	0.862	1.801	0.68	3.146	0.8591	0.0741	0.1003	94.65	16.31	28.37	25.84	79.97	18.64	3.336	6.55776	202.5	88.15
20.1	12.618	7.039	7.137	1.65486	-0.0971626	1.01418	48.7609	34.2391	10	7	0.227	0.228595	69.0052	14.964	5.771	3.382	1.786	0.671	2.978	0.8245	0.0712	0.1545	92.79	16.22	31.61	24.78	75.41	16.55	2.234	6.5016	188.9	86.87
